# Supplementary material for: Using e-modules for acquisition of complex diabetes skills in diabetes care providers in Rwanda
Source: PLOS Glob Public Health. 2024 Jan 8;4(1):e0001638. doi: 10.1371/journal.pgph.0001638 (PMC10773950; doi:10.1371/journal.pgph.0001638)
Supplement: S1 Data — “Key” tab relates survey questions with the table identifier. (XLSX) [file pgph.0001638.s003.xlsx]

## Sheet: Sheet1
ID	Group	Survey Q1	Survey Q2	Survey Q3	Survey Q4	Survey Q5	Survey Q6	Survey Q7	Survey Q8	Survey Q9	Survey Q10	Survey Q11	Survey Q12	Survey Q13	Survey Q14	Survey Q15	Survey Q16	Survey Q17	Survey Q18	Survey Q19	Survey Q20	Survey Q21	Survey Q22	Survey Q23	Survey Q24	Survey Q25	EM Survey Q1	EM Survey Q2	EM Survey Q3	EM Survey Q4	Baseline Highest Pre-education score	Baseline Highest Post-education score	Baseline Pre-post change	Baseline post-test to 4 month review - days	4 month highest Post-review score	Baseline pre-education to 4 month post-review change	Baseline post-test to 8 month review - days	8 month highest post-review score	Baseline pre-education to 8 month post-review change	Baseline post-test to 12 month review - days	12 month highest post-review score	Baseline pre-education to 12 month post-review change
172	1	1	1	2	3	1	5	25	6	3	1	1	1	1	1	1	5	1	4	1	2	2	4	5	5	5					4	8	4	148						401
162	1	2	1	2	2	2	10	40	7	3.3333	1	1	1	1	1	3	5	1	5	1	1	1	5	5	5	5					5	7	2
177	1	1	1	2	3	8	8	30	7	3	4	1	2	1	1	1	5	2	1	2	1	1	4	5	5	4					5	2	-3							346
150	1	1	1	2	3	75	30	50	6	2	5	5	1	2	2	1	5	5	5	2	2	1	4	5	5	5					5	6	1	118
179	1	1	1	2	3	2	6	15	3	2	2		2	1	3	2	4	4	4	2	2	2	4	4	4	4					1	3	2	143			260			347
175	1	2	1	1	3			2	12	4	2	2		1	1		2	2	2	2		2	1		1	1					5	7	2
166	1	2	1	2	3	2	10	41	5	3	2	2	1	1	1	2	5	2	5	2	2	2	5	5	5	5					7	6	-1	149	5	-2				377
173	1	2	1	2	2	3	6	24	20	3	2	2	2	1	1	1	4	2	2	2	2	2	4	4	4	4					5	8	3	148	6	1	281
156	1	2	1	2	1	5	20	50	5	2	4	2	3	1	1	1	5	3	5	4	2	2	4	4	4	4					6	6	0	169	6	0
184	1	2	1	2	2	2	10	40	17	3	2	2	2	1	1	4	5	4	4	2	1	2	5	5	4	4					3	5	2		2					345
180	1	1	1	2	2	1	1	1	11	1	3	1	1	1	2	1	4	2	2	3	2	3	2	5	5	4					1	2	1	146						355
159	1																														4			149
161	1	1	1	2	3	2	4	10	4	2	4	2	2	3	1	1	4	4	4	2	2	2	4	4	4	4					4			134
182	1																														1
157	1	1	1	2	3	1	1	16	15	3	5	4	2	2	3	1	2	4	4	4	4	4	2		5	5					0	5	5							389
148	1	1	1	1	3	13	75	300	10	10	1		1	1	1		4	4	5	2	2	2	4	4	4	4					5	8	3	122
186	1	2	1	2	3	2	10	40	7	3	2	2	2	1	1	1	4	4	4	2	2	4	4	4	4	4					1	6	5
185	1	1	1	2	3	2	0	28	29	3	2	3	2	1	1	1	5	5	5	4	4	2	4	5	4	5					3	5	2
151	1	2	1	2	3	6	5	30	15	3	1	2	2	1	1	1	4	4	5	2	1	2	4	4	5	5					5	5	0		5		274	5	0	348	5	0
164	1	1	1	2	1	4		28	10	3	2	4	1	1	2	1	4	4	4	2	1	2	4	5	4	4					5	4	-1							379
147	1	1	1	2	1	2	10	40	7	3	4	4	2	4	4	4	4	4	5	2	2	2	5	5	4	4					5	7	2	118	4	-1				388	2	-3
174	1																														1
170	1	1	1	2	3	2	10	40	2	0.8333	3	1	1	1	1	1	2	2	2	2	2	2	2	4	2	4					5	6	1	142
149	1	2	1	2	3	4	15	20	12	3	2	2	2	1	1	2	4	2	2	2	2	2	4	4	4	4					5	6	1	129				4	-1	361
152	1	2	1	2	3	3	8	8	5	1	2	5	1	1	1	1	4	4	5	2	1	2	4	4	5	5					3	7	4	149	5	2
181	1	1	1	2	3	2	5	12	3	3	2	4	2	1	1	1	4	2	4	2	2	2	3	4	4	4					4	5	1
178	1																														0
169	1	2	1	1	2				1	0.416667	5	4	5	1	1	1	5	4	5	4	4	5	4	4	5	4					4	4	0
183	1	1	1	2	3		0	8	5	3	2	1	2	4	4	3	4	3	4	1	2	2	1	1	4	1					3	5	2
154	1	1	1	2	3	2	10	40	8	3	2	2	2	1	1	1	4	4	4	2	2	2	4	4	2	5					2	4	2	138	6	4	260	7	5	342	4	2
168	1																														4						237
146	1	1	1	2	1	4	4	4	20	3	2	4	1	1	3	2	5	4	4	1	2	2	5	5	4	4					2	6	4	145			276			346
155	1	2	1	2	3	1	2	12	3	2	2	5	2	1		1	4	4	5	1	1	1	4	5	4	4					3	8	5	123	7	4	237	4	1	355	3	0
158	1	2	1	2	3	3	10	55	13	1.5	2	1	2	1	1	1	5	4	3	2	2	2	4	4	4	4					2	7	5	152
153	1	2	1	2	3	2	4	18	8	3	2	4	2	4	3	4	4	4	5	2	2	2	4	4	2	4					5	6	1	129	7	2	281			342	5	0
127	1	1	1	2	2	5	25	120	6	3	4	2	2	1	1	1	4	4	5	2	2	2	4	4	4	4					3	5	2	148			281	7	4	373
176	1	2	1	2	3	2	10	26	17	3	2	1	4	1	1	2	5	2	1	2	2	1	4	5	5	5					4	8	4	148			276
128	1	2	1	2	2	6	25	62	16	0.416667	4	5	2	1	1	1	5	4	5	2	2	2	5	5	5	5					0	7	7	129	4	4	283			348	4	4
163	1	2	1	2	3		3	9	5	3	1	1	1	1	1	1	5	5	5	1	1	1	5	5	5	5					4	5	1
134	1	2	1	2	3	20	120	120	5	0.416667	2		1	1	1	1	4	4		2	2	2	2	4	4	2					2	3	1
167	1	2	1	2	3	2	10	30			2	4	2	1	1	1	4	5	4	2	4	2	5	4	4	4					5	5	0	129	4	-1	279	9	4	346	6	1
160	1	1	1	2	3	1	4	27	6	3	5	4	2	4	4	3	5	2	5	2	1	1	4	5	4	4					2	6	4	109	7	5
165	1	1	1	2	3	2	10	40	3	3	3	4	4	1	4	1	4	4	4	4	4	4	4	4	4	4					4	1	-3
202	2																														3	5	2	69	7	4	210	6	3
235	2	2	1	2	1	1	2	2.5	9	2.5	2	2	2	1	1	1	4	2	4	2	2	2	4	4	4	4					5				6	1					4	-1
198	2																										2	2	2	3	5	7	2	68	7	2				299	6	1
215	2																										1	2	1	2	5	4	-1	66	5	0		4	-1	316
226	2																														7						0
311	2																														4						0
212	2	1	1	2	3	2	10	36	10	2	4	4	2	NO OTHER SURVEY RESPONSES																	5	9	4	64	5	0	205			275	4	-1
208	2	1	1	2	2	1	1		11	3	4	4	2	NO OTHER SURVEY RESPONSES																	6	4	-2	65	5	-1	208	5	-1	289	5	-1
312	2																														8				5	-3					7	-1
275	2																														3	2	-1	83	5	2
234	2																														4				5	1					7	3
207	2	1	1	2	3	5	15	45	14	4	2	2	2	1	1	1	4	2	2	2	2	2	4	4	4	4	3	4	3	1	5	8	3	100	6	1				281	4	-1
204	2	1	1	1	2				5	5	5	2	2	3	2	2	4	4	4	4	2	4	4	4	4	4	3	2	2	2	4	4	0	67	3	-1	218	5	1	285	4	0
232	2																														1	9	8	106			221			292	4	3
211	2	2	1	2	3	6	2	30	11	3	4	5	3	3	1	2	4	2	2	4	2	2	4	4	4	4	3	3	3	3	6	6	0	63	8	2	185	7	1	282	5	-1
206	2																														3	4	1	88	4	1	223	7	4		5	2
210	2	2	1	2	3	2	3	12	17	3	2	5	2	1	1	2	4	2	4	2	2	4	4	4	4	4					6	6	0	100	5	-1	211	5	-1	286	7	1
201	2	2	no other survey responses																								2	3	1	2	4	6	2	70	9	5	179	5	1	286	6	2
227	2																														4	4	0	109			215
194	2	2	1	2	3	5	20	100	10	3	2	4	2	2	2	1	5	2	4	2	2	2	5	4	5	5	2	1	1	1	4	9	5	104	4	0	215			283	4	0
199	2	2	1	1	3	5	8	20	6	3	4	4	5	3	2	3	4	3	3	3	3	3	4	4	3	3	1	1	2	3	1	3	2	81	3	2	222	4	3	286	3	2
219	2																														9							7	-2		5	-4
205	2																														2	7	5
200	2	2	1	1	3	5	5	20	2		4		4	2	4	1	4	4	4	4	2	2	4	4	4	4					7	5	-2	68	6	-1	213	4	-3	281	6	-1
196	2	1	1	2	3	1	5	30	10	4	2	3	2	2	2	3	4	2	4	2	2	2	5	4	4	4	1	1	1	2	0	9	9	69	6	6	219			292
213	2																														6	1	-5	69	5	-1	224	2	-4	284
135	2																														2							7
229	2																														4
228	2																										2	2	2	3	6	8	2	69	8	2		3	-3	308
209	2	2	1	2	3	1	5	20	4	4	4	2	4	2	1	1	5	4	4	1	1	2	5	4	5	5	2	3	2	3	7				6	-1
282	2	2	1	1	2		3	3	7	3	4	5	4	2	1	2	4	4	4	1	1	4	5	5	5						3	5	2
224	2																														5
218	2	1	1	2	2	2	1	6	2	1	4	4	3	3	3	3	4	2	4	2	3	2	4	4	4	4	3	3	1	3	3	6	3	58	7	4	171			280	5	2
313	2																														8	7	-1

## Sheet: Key_
Group 1=Conference; 2=eModule
ID
Notes	Question
Survey Q1	Gender	1= male; 2=female
Survey Q2	Provider type	1=nurse; 2=physician; 3=other
Survey Q3	RDA staff	1=RDA staff; 2=no
Survey Q4	Primary practice location	1=city; 2=town; 3=rural
Survey Q5	How many type 1 diabetes patients do you care for on average in a day?
Survey Q6	How many type 1 diabetes patients do you care for on average in a week?
Survey Q7	How many type 1 diabetes patients do you care for on average in a month?
Survey Q8	How long have you been in medicine? (years)
Survey Q9	How long have you been practicing in the non-communicable disease role? (years)
Live Conference Evaluation - Group 1 only
Survey Q10	It was difficult for me to make the time to come to the conference.	1=strongly disagree; 2=disagree; 3=neutral; 4=agree; 5=strongly agree
Survey Q11	The funds to assist with travel were insufficient.	1=strongly disagree; 2=disagree; 3=neutral; 4=agree; 5=strongly agree
Survey Q12	The conference length was too long.	1=strongly disagree; 2=disagree; 3=neutral; 4=agree; 5=strongly agree
How much would the following factors be a barrier to attending a similar conference in the future? - Group 1 only
Survey Q13	Paying for own lodging	1=not a barrier; 2=somewhat - 3=moderate; 4=extreme
Survey Q14	Paying for own travel	1=not a barrier; 2=somewhat; 3=moderate; 4=extreme
Survey Q15	A small registration fee to offset cost of food	1=not a barrier; 2=somewhat; 3-moderate; 4=extreme
Satisfaction surveys - Groups 1 and 2
Survey Q16	The education topics were applicable to my patient practice.	1=strongly disagree; 2=disagree; 3=neutral; 4=agree; 5=strongly agree
Survey Q17	The education topics contained new material that I had not learned before.	1=strongly disagree; 2=disagree; 3=neutral; 4=agree; 5=strongly agree
Survey Q18	The education topics contained subjects that were necessary for me to review.	1=strongly disagree; 2=disagree; 3=neutral; 4=agree; 5=strongly agree
Accessibility surveys - Groups 1 and 2
Survey Q19	I found it difficult to understand the education content because of language difficulties	1=strongly disagree; 2=disagree; 3=neutral; 4=agree; 5=strongly agree
Survey Q20	I found it difficult to understand the education content because it was not well adapted for my practice setting.	1=strongly disagree; 2=disagree; 3=neutral; 4=agree; 5=strongly agree
Survey Q21	I found it difficult to understand the education content because the information was more complex than I was prepared for.	1=strongly disagree; 2=disagree; 3=neutral; 4=agree; 5=strongly agree
End of education survey - Groups 1 and 2
Survey Q22	I feel confident making insulin adjustments.	1=strongly disagree; 2=disagree; 3=neutral; 4=agree; 5=strongly agree
Survey Q23	I improved my knowledge of the differences between type 1 and type 2 diabetes.	1=strongly disagree; 2=disagree; 3=neutral; 4=agree; 5=strongly agree
Survey Q24	I am confident that I can recognize short term complications of type 1 diabetes.	1=strongly disagree; 2=disagree; 3=neutral; 4=agree; 5=strongly agree
Survey Q25	I am confident that I can assess for long term complications of type 1 diabetes.	1=strongly disagree; 2=disagree; 3=neutral; 4=agree; 5=strongly agree
E-module Evaluation - Group 2 only
	How much were the following factors a barrier to completing the online modules within the expected time frame?
EM Survey Q1	Technical difficulties accessing the online modules	1=not a barrier, 2=somewhat, 3=moderate, 4=extreme
EM Survey Q2	A slow connection making videos and recordings skip or difficult to understand	1=not a barrier, 2=somewhat, 3=moderate, 4=extreme
EM Survey Q3	Not having enough data to complete all modules	1=not a barrier, 2=somewhat, 3=moderate, 4=extreme
EM Survey Q4	Time commitment	1=not a barrier; 2=somewhat, 3=moderate, 4=extreme
